# Supplementary material for: Spatial Inequality, Community Social Capital, and Age-Differentiated Health Vulnerabilities Among the Elderly in South Korea: A Hierarchical Linear Modeling Approach
Source: Healthcare (Basel). 2026 Jun 1;14(11):1538. doi: 10.3390/healthcare14111538 (PMC13256327; doi:10.3390/healthcare14111538)
Supplement: Supplementary file 1 [file healthcare-14-01538-s001.zip]

Archive with 1 entries (1 files):
- healthcare-4283762-supplementary.pdf
